# Supplementary material for: First-In-Human Results on the Biodistribution, Pharmacokinetics, and Dosimetry of [177Lu]Lu-DOTA.SA.FAPi and [177Lu]Lu-DOTAGA.(SA.FAPi)2
Source: Pharmaceuticals (Basel). 2021 Nov 24;14(12):1212. doi: 10.3390/ph14121212 (PMC8707268; doi:10.3390/ph14121212)
Supplement: Supplementary file 1 [file pharmaceuticals-14-01212-s001.zip]

Archive with 1 entries (1 files):
- pharmaceuticals-1451036-SI.pdf
